# Supplementary material for: Metabolites from Aerial Parts of Glycyrrhiza foetida as Modulators of Targets Related to Metabolic Syndrome
Source: Biomolecules. 2024 Apr 11;14(4):467. doi: 10.3390/biom14040467 (PMC11048066; doi:10.3390/biom14040467)
Supplement: Supplementary file 1 [file biomolecules-14-00467-s001.zip]

Archive with 1 entries (1 files):
- biomolecules-2912290-supplementary.pdf
